# Supplementary material for: Agricultural buffer zone thresholds to safeguard functional bee diversity: Insights from a community modeling approach
Source: Ecol Evol. 2022 Mar 18;12(3):e8748. doi: 10.1002/ece3.8748 (PMC8933324; doi:10.1002/ece3.8748)
Supplement: Supplementary file 7 — Appendix S6B [file ECE3-12-e8748-s008.xlsx]

## Sheet: Tabelle1
Parameter	ABZ	Relative change in mean
		Number of functional types								Shannon diversity
		-10	-25	10	25	ascending	high_dist	low_dist	order	-10	-25	10	25	ascending	high_dist	low_dist	order
standard deviation weather	0	1.63	-1.63	0	-2.44	-	-	-	-	-8.54	-8.08	-6.54	-11.71	-	-	-	-
	5	0	1.32	-2.65	4.64	-	-	-	-	-0.65	3.03	-2.5	-3.52	-	-	-	-
	10	-1.09	-0.55	-1.64	-0.55	-	-	-	-	3.42	0.79	4.71	2.72	-	-	-	-
	15	-5.39	-2.45	-1.47	-5.88	-	-	-	-	-7.62	-0.13	-3.37	-3.59	-	-	-	-
	20	-5.39	6.37	2.94	1.96	-	-	-	-	1.66	-0.2	0.42	-4.1	-	-	-	-
	25	0.46	4.13	-3.67	0.92	-	-	-	-	1.15	1.79	1.35	-5.36	-	-	-	-
	50	0	-1.61	0	0.4	-	-	-	-	2.91	7.34	0.13	-6.37	-	-	-	-
	75	2.67	-1.91	0	-0.76	-	-	-	-	1.81	1.51	-6.17	-7.85	-	-	-	-
	100	-2.16	-0.36	-1.8	-1.08	-	-	-	-	-3.19	-5.03	-1.33	-3.07	-	-	-	-
disturbance probability	0	7.32	11.38	-17.89	-42.28	-	13.01	-39.84	-	9.27	64.08	-9.73	-13.39	-	129.73	-35.41	-
	5	6.62	8.61	-11.92	-18.54	-	5.3	-23.18	-	24.93	67.93	-11.92	-8.86	-	137.96	-21.23	-
	10	-2.19	6.01	-5.46	-12.57	-	2.73	-14.21	-	17.69	72.26	-6.63	-6.65	-	113.94	-26.17	-
	15	-1.47	-4.41	-3.43	-9.31	-	5.88	-3.43	-	12.96	58.12	-3.97	-6.88	-	115.24	-19.44	-
	20	3.92	7.35	-3.92	-4.41	-	8.33	-2.94	-	9.99	51.28	-6.02	-3.12	-	105.45	-21.2	-
	25	-0.46	0.92	-0.46	-0.92	-	5.96	-3.21	-	10.18	52.92	-1.83	-0.56	-	103.33	-23.65	-
	50	0.4	-0.4	0	-1.2	-	2.81	1.61	-	15.29	48.5	2.56	1.12	-	86.1	-10.51	-
	75	1.91	0	-1.15	1.91	-	2.67	-1.53	-	2.8	27.47	-7.38	-1	-	66.09	-14.13	-
	100	-2.52	-2.52	-2.16	-3.24	-	0	-1.44	-	5.14	25.66	-0.76	1.17	-	47.16	-11.75	-
dispersal tries	0	1.63	0	4.07	1.63	-	-	-	-	-6.93	-2.92	-5.37	-1.04	-	-	-	-
	5	1.99	0.66	-2.65	2.65	-	-	-	-	2.93	5.94	3.15	-1.13	-	-	-	-
	10	-4.37	-6.56	-2.73	-1.64	-	-	-	-	4.16	-0.19	-4.7	4.89	-	-	-	-
	15	-0.49	-5.88	-9.8	0.49	-	-	-	-	3.28	2.92	1.58	0.31	-	-	-	-
	20	5.88	4.41	-1.96	2.94	-	-	-	-	1.27	2.6	-0.27	3.03	-	-	-	-
	25	0.92	0	-1.83	3.21	-	-	-	-	3.75	-3.81	-2.52	-5.27	-	-	-	-
	50	0	-0.4	-1.2	-1.61	-	-	-	-	3.72	6.01	2.97	7.23	-	-	-	-
	75	0	-0.76	-0.38	-0.76	-	-	-	-	-1.65	-1.55	-6.8	-3.25	-	-	-	-
	100	-1.44	-1.8	-1.44	-1.8	-	-	-	-	-2.8	-3.96	-2.94	0.62	-	-	-	-
order	0	-	-	-	-	-1.63	-	-	-	-	-	-	-	-2.99	-	-	-
	5	-	-	-	-	-8.61	-	-	-	-	-	-	-	-1.23	-	-	-
	10	-	-	-	-	-10.93	-	-	-	-	-	-	-	14.52	-	-	-
	15	-	-	-	-	-3.92	-	-	-	-	-	-	-	12.12	-	-	-
	20	-	-	-	-	5.39	-	-	-	-	-	-	-	18.03	-	-	-
	25	-	-	-	-	6.88	-	-	-	-	-	-	-	16.11	-	-	-
	50	-	-	-	-	5.62	-	-	-	-	-	-	-	19.27	-	-	-
	75	-	-	-	-	3.05	-	-	-	-	-	-	-	9.12	-	-	-
	100	-	-	-	-	-0.72	-	-	-	-	-	-	-	-1.64	-	-	-
competition strength	0	-	-	-	-	-	-	-	4.88	-	-	-	-	-	-	-	-1.26
	5	-	-	-	-	-	-	-	-5.3	-	-	-	-	-	-	-	-1.42
	10	-	-	-	-	-	-	-	-13.11	-	-	-	-	-	-	-	-1.21
	15	-	-	-	-	-	-	-	-14.22	-	-	-	-	-	-	-	-4.43
	20	-	-	-	-	-	-	-	-8.82	-	-	-	-	-	-	-	-6.18
	25	-	-	-	-	-	-	-	-9.63	-	-	-	-	-	-	-	-6.14
	50	-	-	-	-	-	-	-	-18.88	-	-	-	-	-	-	-	-11.52
	75	-	-	-	-	-	-	-	-14.12	-	-	-	-	-	-	-	-17.6
	100	-	-	-	-	-	-	-	-8.63	-	-	-	-	-	-	-	-12.87
growth rate	0	-12.2	-28.46	5.69	6.5	-	3.25	-19.51	-	-16.38	-54.45	19.25	44.35	-	23.92	-23.19	-
	5	-5.96	-19.87	0.66	9.93	-	0	-9.27	-	-18.95	-45.77	18.39	59.18	-	31.27	-17.23	-
	10	-8.2	-19.67	-4.37	4.37	-	4.92	-12.02	-	-17.98	-44.63	23.72	54.43	-	28.85	-15.4	-
	15	-4.9	-15.2	3.92	-1.47	-	-4.41	-8.82	-	-19.19	-44.47	17.82	48.63	-	24.52	-18.96	-
	20	0.49	-6.37	4.41	6.86	-	4.9	-2.94	-	-21.64	-42.62	18.73	43.57	-	19.58	-15.5	-
	25	-1.83	-10.55	-1.83	5.5	-	0.46	2.29	-	-14.93	-41.15	17.41	45.14	-	27.01	-17.78	-
	50	-2.01	-10.84	0.8	1.61	-	-1.61	0	-	-11.32	-29.25	18.01	47.69	-	21.56	-13.77	-
	75	-2.29	-7.25	1.91	1.53	-	0	-1.53	-	-17.37	-32.18	8.42	26.41	-	15.29	-13.79	-
	100	-1.08	-7.19	-1.44	-0.72	-	-1.8	0	-	-9.69	-27.45	8.75	19.74	-	14.05	-9.69	-
nesting site suitability	0	-0.81	0	0	0	-	0.81	-5.69	-	-0.59	-5.65	-7.51	-7.08	-	8.98	-28.52	-
	5	0	-3.31	5.3	3.97	-	0.66	-1.99	-	-4.41	2.49	3.33	-3.59	-	12.45	-25.73	-
	10	-5.46	-5.46	-2.73	-1.64	-	4.92	-10.38	-	-6.6	-3.03	5.73	4.74	-	13.45	-20.62	-
	15	-6.86	-5.88	-0.49	1.47	-	0	-6.86	-	0.13	5.65	-3.82	-2	-	7.77	-26.64	-
	20	1.96	-0.49	4.9	8.82	-	2.94	1.96	-	-5.43	2.79	-3.32	-4.3	-	9.41	-23.86	-
	25	0	0	0	-3.67	-	8.26	-8.26	-	1.81	6.93	-1.26	-2.01	-	10.74	-15.91	-
	50	0.8	0.4	-0.4	2.01	-	5.22	-2.81	-	5.3	3.76	-2.32	3.03	-	16.55	-11.44	-
	75	-0.38	1.53	0.38	-0.76	-	0	-1.15	-	-0.92	4.15	-2.96	-12.4	-	6.58	-19.24	-
	100	-1.08	-1.08	-2.16	-1.44	-	-0.36	-1.8	-	2.1	7.3	-2.74	-9.52	-	7.36	-13.29	-
resource suitability	0	-14.63	-32.52	5.69	8.13	-	5.69	-19.51	-	-32.85	-55.18	21.85	54.03	-	-39	115.92	-
	5	0	-20.53	3.31	7.28	-	0.66	-3.97	-	-20.62	-48.55	17.08	67.54	-	-35.1	134.18	-
	10	-3.83	-19.13	0.55	1.09	-	-3.28	-3.28	-	-19.32	-48.53	25.93	57.35	-	-32.48	122.64	-
	15	-11.27	-14.71	0.49	-1.96	-	-12.25	3.43	-	-23.35	-42.49	20.77	51.7	-	-29.66	118.37	-
	20	-8.33	-8.33	1.47	9.31	-	-7.84	11.76	-	-21.2	-40.71	20.19	53.37	-	-28.44	122.14	-
	25	-5.5	-13.76	6.42	2.75	-	-12.39	9.63	-	-20.08	-37.9	24.62	47.56	-	-27.21	119.49	-
	50	-3.21	-6.02	2.41	1.2	-	-14.86	10.04	-	-16.15	-34.65	22.55	49.27	-	-25.84	100.99	-
	75	-0.76	-8.02	2.29	3.44	-	-6.49	6.49	-	-19.02	-34.52	12.32	31.55	-	-23.6	77.37	-
	100	-1.8	-5.04	-0.36	0	-	-4.32	0.72	-	-14.42	-25.19	11.44	25.63	-	-19.38	57.24	-
dispersal mean	0	-1.63	-0.81	1.63	2.44	-	-3.25	-0.81	-	-9.36	-16.83	1.51	25.16	-	7.35	-46.4	-
	5	-5.96	-1.32	6.62	0	-	0	7.28	-	-7.26	-13.91	13.27	18.45	-	22.25	-38.32	-
	10	3.83	-6.01	-1.64	-10.38	-	-3.28	3.83	-	-8.21	-11.63	19.53	15.05	-	14.62	-35.96	-
	15	-4.9	-3.92	-6.37	-7.35	-	-6.37	-1.96	-	-7.61	-12.65	8.1	19.92	-	16.8	-31.88	-
	20	3.43	8.33	4.41	0	-	-3.43	2.45	-	-9.22	-11.7	8.78	12.25	-	7.81	-33.96	-
	25	2.29	3.67	-3.21	-2.29	-	-0.92	1.38	-	-0.21	-6.19	6.97	15.23	-	15.35	-30.85	-
	50	0.4	0.8	1.61	3.21	-	-3.21	4.82	-	0.82	0.03	13.09	13.73	-	16.32	-20.6	-
	75	0	1.15	-4.2	-4.58	-	-3.44	3.05	-	-3.42	-6.16	1.33	-0.01	-	5.02	-22.95	-
	100	-2.52	-1.08	-2.52	-2.52	-	-2.52	-1.08	-	-6.68	-4.83	-0.55	5.73	-	-0.69	-16.03	-
standard deviation dispersal	0	0.81	1.63	-2.44	2.44	-	-2.44	0.81	-	-9.33	-11.79	-5.94	-8.26	-	-3.28	-15.09	-
	5	5.96	-1.32	0.66	0	-	5.3	5.3	-	4.7	-0.16	1.67	9.03	-	3.58	2.73	-
	10	-6.01	-4.92	0	-3.28	-	3.83	-2.19	-	1.29	-7.02	6.33	-0.87	-	6.63	4.91	-
	15	-4.41	-3.92	-5.88	1.47	-	-7.84	-4.9	-	0.39	-1.54	4.94	1.78	-	-1.33	5.72	-
	20	3.92	-0.49	2.45	3.43	-	-1.47	7.35	-	0.23	2.61	6.54	-4.33	-	1.76	0.09	-
	25	-4.13	-0.92	0.46	2.75	-	3.21	-1.38	-	2.49	-3.59	5.59	7.7	-	3.04	-2.9	-
	50	-0.4	-0.8	0.4	0	-	2.01	-0.8	-	6.67	-0.44	7.29	-1.27	-	4.61	-1.11	-
	75	-1.15	1.15	-0.76	-0.38	-	0	-1.15	-	-2.87	-2.94	-2.29	-2.56	-	-4.83	-3.39	-
	100	-1.8	-0.36	-2.88	-1.08	-	-1.08	0	-	-3	-6.66	-5.7	-4.47	-	-0.51	-3.61	-
emigration parameter mu	0	1.63	1.63	-0.81	0	-	-	-	-	-8.98	-14	-5.05	-3.83	-	-	-	-
	5	0	-1.32	3.31	2.65	-	-	-	-	7.39	0.57	-3.18	1.85	-	-	-	-
	10	3.83	1.64	-1.09	-1.09	-	-	-	-	1.05	-0.99	-5.85	3.62	-	-	-	-
	15	-7.84	-3.43	-3.43	-2.45	-	-	-	-	0.74	0.61	-1.17	2.35	-	-	-	-
	20	8.82	-4.41	0.98	3.43	-	-	-	-	-0.7	-7.86	2.38	-0.4	-	-	-	-
	25	0.92	4.13	2.29	3.21	-	-	-	-	1.19	-3.38	0.87	5.11	-	-	-	-
	50	-2.81	0.4	2.01	-1.2	-	-	-	-	3.11	-1.13	-1.44	3.57	-	-	-	-
	75	-2.29	-0.76	0.76	-0.38	-	-	-	-	-3.9	-5.84	0.02	3.01	-	-	-	-
	100	-1.08	-1.08	-0.36	-0.36	-	-	-	-	4.5	-4.56	-1.06	1.68	-	-	-	-
emigration parameter omega	0	0	3.25	0.81	-1.63	-	-	-	-	-6.71	-6.1	-3.84	-9.63	-	-	-	-
	5	2.65	1.32	-3.97	3.97	-	-	-	-	-2.91	-0.53	-1.84	5.02	-	-	-	-
	10	-0.55	-4.37	0	-3.28	-	-	-	-	3.41	0.15	2.1	-1.41	-	-	-	-
	15	-6.37	-5.88	-7.84	-3.92	-	-	-	-	-2.98	-0.16	-3	1.21	-	-	-	-
	20	0.49	-1.47	1.47	0	-	-	-	-	-2.61	3.14	2.7	-2.32	-	-	-	-
	25	-1.38	0.46	0.92	-3.67	-	-	-	-	3.68	5.17	10.54	2.81	-	-	-	-
	50	1.2	-0.8	2.01	-1.61	-	-	-	-	6.86	2.13	7.19	5.41	-	-	-	-
	75	-1.91	0	1.15	-1.15	-	-	-	-	-6.27	0.47	-3.87	-1.87	-	-	-	-
	100	-1.8	-0.36	-1.44	-1.44	-	-	-	-	-2.85	-1.65	-2.38	-3.85	-	-	-	-
disturbance effect	0	19.51	54.47	-43.09	-70.73	-	-43.09	85.37	-	54.77	242.71	-10.66	-69.53	-	-2.59	505.79	-
	5	3.97	35.76	-15.89	-26.49	-	-19.87	55.63	-	49.37	256.93	-4.07	76.93	-	-3.67	511.37	-
	10	7.1	16.39	-9.84	-3.28	-	-20.77	28.42	-	64.25	313.33	-0.33	217.45	-	-1.06	468.02	-
	15	-1.47	4.41	-7.35	-2.45	-	-13.73	15.2	-	60.87	222.17	-9.75	274.79	-	-4.82	457.52	-
	20	0.98	14.71	-1.47	9.31	-	-2.45	17.65	-	47.55	223.07	-5.74	312.45	-	-1.45	424.92	-
	25	3.67	6.42	-4.13	9.63	-	-0.92	9.17	-	50.54	219.02	-4.11	350.98	-	-5.2	407.69	-
	50	-3.61	-6.83	-0.8	6.83	-	0.8	0.4	-	35.28	181.44	1.5	471.44	-	-2.18	346	-
	75	-1.53	-3.05	-0.76	4.96	-	0.38	-1.53	-	27.32	151.89	-4.8	440.28	-	-0.98	270.95	-
	100	-1.8	-1.8	-2.16	0.36	-	-1.44	-2.16	-	16.85	106.81	-5.03	388.59	-	-3.57	207.9	-
transition zone effect on nesting sites	0	3.25	0	0.81	0	-	-	-	-	-6.05	-6.41	-5.47	-12.42	-	-	-	-
	5	0	5.3	1.99	-2.65	-	-	-	-	-0.7	2.11	-2.23	-0.76	-	-	-	-
	10	-1.64	-0.55	-6.56	-3.83	-	-	-	-	-1.97	1.12	-4	-0.24	-	-	-	-
	15	-4.9	-1.96	-3.92	-1.47	-	-	-	-	-0.99	-6.5	-3.36	-1.2	-	-	-	-
	20	7.35	0.49	6.86	3.43	-	-	-	-	2.68	-0.62	2.62	0.98	-	-	-	-
	25	0.92	3.21	3.21	7.34	-	-	-	-	0.61	-6.57	2.06	7.29	-	-	-	-
	50	0.4	1.61	-1.2	-2.01	-	-	-	-	-9.28	-4.24	6.71	8.91	-	-	-	-
	75	2.67	-0.76	-1.15	0.38	-	-	-	-	-4.93	-9.94	-3.47	2.73	-	-	-	-
	100	-0.72	-1.44	-2.16	-2.88	-	-	-	-	-2.89	-6.46	1.85	6.37	-	-	-	-
transition zone effect on resources	0	-1.63	1.63	0.81	0.81	-	-	-	-	-5.04	-11.8	0.49	5.45	-	-	-	-
	5	-1.32	0	0	3.31	-	-	-	-	8.26	-0.34	9.47	1.54	-	-	-	-
	10	-7.1	-9.84	-2.73	-0.55	-	-	-	-	-2.38	-1.26	4.73	3.44	-	-	-	-
	15	0.98	-2.45	-10.29	-2.45	-	-	-	-	-0.69	-3.1	6.68	-1.72	-	-	-	-
	20	0	2.45	0.49	3.43	-	-	-	-	-7.41	4.21	-1.75	-2.09	-	-	-	-
	25	4.59	-2.75	1.83	4.13	-	-	-	-	0	5.89	0.83	7.35	-	-	-	-
	50	-1.2	-0.4	0.4	0.4	-	-	-	-	0.68	5.2	-1.03	5.86	-	-	-	-
	75	-3.05	-1.15	0	4.2	-	-	-	-	1.5	-5.44	-4.42	-4.35	-	-	-	-
	100	-1.08	-1.8	-1.8	-0.36	-	-	-	-	-4.68	0.47	-1.69	-1.81	-	-	-	-
transition zone effect on nesting sites and resources	0	0	-0.81	-0.81	0	-	-	-	-	-4.51	-6.01	-5.64	-1.96	-	-	-	-
	5	4.64	9.93	11.26	0.66	-	-	-	-	1.73	3.08	3.1	3.88	-	-	-	-
	10	3.83	-2.73	0	-1.09	-	-	-	-	1.47	-3.51	-1.52	1.42	-	-	-	-
	15	-4.9	0.98	-2.45	-1.47	-	-	-	-	-6.98	0.69	1.12	2.49	-	-	-	-
	20	5.88	1.96	-3.92	6.37	-	-	-	-	-0.76	-0.29	-3.56	0.44	-	-	-	-
	25	-0.46	3.67	6.42	-0.46	-	-	-	-	-2.51	-3.84	4.77	5.92	-	-	-	-
	50	0	4.42	0	2.81	-	-	-	-	2.81	-5.01	6.29	11.36	-	-	-	-
	75	-1.53	0.76	1.53	-0.38	-	-	-	-	-5	-12.84	0.04	1.11	-	-	-	-
	100	-0.36	0	-0.72	-0.36	-	-	-	-	-6.24	-8.23	-2.49	7.77	-	-	-	-
