# Supplementary material for: Agricultural buffer zone thresholds to safeguard functional bee diversity: Insights from a community modeling approach
Source: Ecol Evol. 2022 Mar 18;12(3):e8748. doi: 10.1002/ece3.8748 (PMC8933324; doi:10.1002/ece3.8748)
Supplement: Supplementary file 8 — Appendix S6C [file ECE3-12-e8748-s001.xlsx]

## Sheet: Tabelle1
Parameter	Change	Changed value
order	original	descending
	order	ascending
dispersal tries	original	100
	-10	75
	10	90
	-25	110
	25	125
standard deviation weather	original	0.15
	-10	0.1125
	10	0.135
	-25	0.165
	25	0.1875
competitive strength	original	0-5
	order	5-0
emigration parameter mu	original	0.1
	-10	0.09
	10	0.11
	-25	0.075
	25	0.125
emigration parameter omega	original	0.5
	-10	0.45
	10	0.55
	-25	0.375
	25	0.625
transition zone effects on resources	original	1
	-10	0.9
	10	1.1
	-25	0.75
	25	1.25
transition zone effects on nesting sites	original	1
	-10	0.9
	10	1.1
	-25	0.75
	25	1.25
transition zone effects on resources and nesting sites	original	1	1
	-10	0.9	0.9
	10	1.1	1.1
	-25	0.75	0.75
	25	1.25	1.25
disturbance effects	original	0.3	0.9
	-10	0.27	0.81
	10	0.33	0.99
	-25	0.225	0.675
	25	0.375	1
	low_dist	0.3	0.6
	high_dist	0.3	1
dispersal mean	original	100	300	600
	-10	90	270	540
	10	110	330	660
	-25	75	225	450
	25	125	375	750
	low_dist	100	200	350
	high_dist	100	400	850
standard deviation dispersal	original	10	30	60
	-10	9	27	54
	10	11	33	66
	-25	7.5	22.5	45
	25	12.5	37.5	75
	low_dist	10	20	35
	high_dist	10	40	85
disturbance probability	original	1	0.8	0.7	0.3	0.7
	-10	0.75	0.6	0.525	0.225	0.525
	10	0.9	0.72	0.63	0.27	0.63
	-25	1	0.88	0.77	0.33	0.77
	25	1	1	0.875	0.375	0.875
	low_dist	1	0.9	0.85	0.65	0.85
	high_dist	1	0.7	0.55	0	0.55
growth rate	original	2.5	3	3.5	4	4.5	5
	-10	2.25	2.7	3.15	3.6	4.05	4.5
	10	2.75	3.3	3.85	4.4	4.95	5.5
	-25	1.875	2.25	2.625	3	3.375	3.75
	25	3.125	3.75	4.375	5	5.625	6.25
	low_dist	2.5	2.75	3	3.25	3.5	3.75
	high_dist	2.5	3.25	4	4.75	5.5	6.25
nesting site suitability	original	0	1	0.1	0.3	1	0.1	0.3	0.7	0.7	0.1	0
	-10	0	0.9	0.09	0.27	0.9	0.09	0.27	0.63	0.63	0.09	0
	10	0	1.1	0.11	0.33	1.1	0.11	0.33	0.77	0.77	0.11	0
	-25	0	0.75	0.075	0.225	0.75	0.075	0.225	0.525	0.525	0.075	0
	25	0	1.25	0.125	0.375	1.25	0.125	0.375	0.875	0.875	0.125	0
	low_dist	0	0.5	0.1	0.2	0.55	0.1	0.3	0.5	0.4	0.1	0
	high_dist	0	1.5	0.1	0.4	1.45	0.1	0.3	0.9	1	0.1	0
resource suitability	original	0	0.4	0.7	0.6	1.05	0.4	0.6	0.6	0.9	1	1	1.5	1.5	0.4	0.6	0.6	0.9	0
	-10	0	0.36	0.63	0.54	0.945	0.36	0.54	0.54	0.81	0.9	0.9	1.35	1.35	0.36	0.54	0.54	0.81	0
	10	0	0.44	0.77	0.66	1.155	0.44	0.66	0.66	0.99	1.1	1.1	1.65	1.65	0.44	0.66	0.66	0.99	0
	-25	0	0.3	0.525	0.45	0.7875	0.3	0.45	0.45	0.675	0.75	0.75	1.125	1.125	0.3	0.45	0.45	0.675	0
	25	0	0.5	0.875	0.75	1.3125	0.5	0.75	0.75	1.125	1.25	1.25	1.875	1.875	0.5	0.75	0.75	1.25	0
	low_dist	0	0.4	0.55	0.5	0.75	0.4	0.5	0.5	0.65	1	1	1.25	1.25	0.4	0.5	0.5	0.65	0
	high_dist	0	0.4	0.85	0.7	1.375	0.4	0.7	0.7	1.15	1	1	1.75	1.75	0.4	0.7	0.7	1.15	0
